# Supplementary material for: What Are the Best Practices for Nursing Care during an Earthquake? A Scoping Review
Source: Int J Environ Res Public Health. 2024 Apr 25;21(5):535. doi: 10.3390/ijerph21050535 (PMC11120831; doi:10.3390/ijerph21050535)
Supplement: Supplementary file 1 [file ijerph-21-00535-s001.zip]

Archive with 1 entries (1 files):
- ijerph-2812274-supplementary.pdf
